# Supplementary material for: Effects of femtosecond laser and other surface treatments on the bond strength of metallic and ceramic orthodontic brackets to zirconia
Source: PLoS One. 2017 Oct 19;12(10):e0186796. doi: 10.1371/journal.pone.0186796 (PMC5648233; doi:10.1371/journal.pone.0186796)
Supplement: S1 File — Shear bond strength values (MPa) for all specimens tested in the study. (XLSX) [file pone.0186796.s001.xlsx]

## Sheet: Hoja1
GROUP	SBS (Mpa)	A.R.I.
CM_1	2.781	0
CM_2	4.685	0
CM_3	4.655	0
CM_4	3.487	1
CM_5	4.686	0
CM_6	4.859	0
CM_7	3.768	1
CM_8	5.784	0
CM_9	2.936	1
CM_10	3.841	1
CM_11	4.776	0
CM_12	5.119	0
CM_13	2.799	0
CM_14	4.866	0
CM_15	3.291	0
CM_16	4.354	0
CM_17	4.956	0
CM_18	5.112	1
CM_19	3.621	0
CM_20	4.998	1
CM_21	2.69	0
CM_22	3.773	1
CM_23	2.649	0
CM_24	3.883	0
CM_25	4.501	0
CM_26	4.612	0
CM_27	3.967	1
CM_28	5.451	1
CM_29	4.887	0
CM_30	5.117	0
CC_1	19.279	0
CC_2	20.356	1
CC_3	21.463	1
CC_4	17.186	0
CC_5	22.149	0
CC_6	18.769	0
CC_7	21.997	0
CC_8	22.393	1
CC_9	19.621	0
CC_10	11.453	0
CC_11	18.634	0
CC_12	20.834	1
CC_13	21.336	1
CC_14	18.779	0
CC_15	22.887	0
CC_16	17.539	0
CC_17	20.446	0
CC_18	21.121	0
CC_19	20.997	0
CC_20	16.571	0
CC_21	19.664	1
CC_22	22.091	0
CC_23	19.662	0
CC_24	20.323	1
CC_25	18.934	0
CC_26	23.461	0
CC_27	21.761	0
CC_28	20.712	0
CC_29	21.775	0
CC_30	19.631	1
APAM_1	4.074	0
APAM_2	3.357	0
APAM_3	4.018	1
APAM_4	5.147	2
APAM_5	5.928	0
APAM_6	4.815	0
APAM_7	1.873	2
APAM_8	5.722	2
APAM_9	5.27	1
APAM_10	4.093	0
APAM_11	2.309	1
APAM_12	4.111	1
APAM_13	7.935	2
APAM_14	3.376	1
APAM_15	4.463	1
APAM_16	4.444	1
APAM_17	3.853	0
APAM_18	4.28	0
APAM_19	5.338	1
APAM_20	4.493	0
APAM_21	4.171	1
APAM_22	4.539	2
APAM_23	3.209	1
APAM_24	6.876	2
APAM_25	3.767	2
APAM_26	4.332	1
APAM_27	4.764	1
APAM_28	3.552	0
APAM_29	4.138	0
APAM_30	5.517	1
APAC_1	18.363	2
APAC_2	25.976	2
APAC_3	25.465	2
APAC_4	25.893	2
APAC_5	25.242	2
APAC_6	25.621	2
APAC_7	27.565	2
APAC_8	30.856	2
APAC_9	26.768	2
APAC_10	16.556	0
APAC_11	18.524	2
APAC_12	22.982	2
APAC_13	28.236	1
APAC_14	25.078	1
APAC_15	17.96	3
APAC_16	33.711	0
APAC_17	24.48	2
APAC_18	28.922	3
APAC_19	24.418	2
APAC_20	17.437	0
APAC_21	30.337	3
APAC_22	23.955	2
APAC_23	19.163	2
APAC_24	27.542	3
APAC_25	29.773	3
APAC_26	26.048	3
APAC_27	21.773	1
APAC_28	30.603	1
APAC_29	22.306	2
APAC_30	28.632	3
SCM_1	5.427	2
SCM_2	8.197	0
SCM_3	4.458	3
SCM_4	7.005	2
SCM_5	5.567	0
SCM_6	5.975	2
SCM_7	8.747	1
SCM_8	5.834	3
SCM_9	5.383	2
SCM_10	5.012	2
SCM_11	6.607	1
SCM_12	7.461	2
SCM_13	5.212	0
SCM_14	4.486	3
SCM_15	7.833	3
SCM_16	6.281	2
SCM_17	4.445	0
SCM_18	3.841	0
SCM_19	6.311	0
SCM_20	4.018	3
SCM_21	9.778	0
SCM_22	2.794	1
SCM_23	4.941	2
SCM_24	11.141	1
SCM_25	6.099	0
SCM_26	3.857	3
SCM_27	6.241	3
SCM_28	4.295	2
SCM_29	7.396	2
SCM_30	5.171	1
SCC_1	2.821	1
SCC_2	17.262	2
SCC_3	18.188	3
SCC_4	23.441	2
SCC_5	20.391	3
SCC_6	22.554	3
SCC_7	23.461	1
SCC_8	13.112	1
SCC_9	28.182	2
SCC_10	23.522	2
SCC_11	24.029	1
SCC_12	25.778	1
SCC_13	26.402	2
SCC_14	14.224	3
SCC_15	22.377	0
SCC_16	27.371	3
SCC_17	19.283	2
SCC_18	10.772	3
SCC_19	32.364	1
SCC_20	17.874	2
SCC_21	19.836	3
SCC_22	26.603	2
SCC_23	25.262	1
SCC_24	27.375	3
SCC_25	11.322	2
SCC_26	28.539	3
SCC_27	26.264	3
SCC_28	29.388	3
SCC_29	21.484	3
SCC_30	19.045	3
FSM_1	6.539	3
FSM_2	12.415	1
FSM_3	6.784	3
FSM_4	3.418	2
FSM_5	5.838	3
FSM_6	5.429	2
FSM_7	6.363	3
FSM_8	7.751	3
FSM_9	4.685	3
FSM_10	5.635	3
FSM_11	7.414	2
FSM_12	4.197	3
FSM_13	3.241	2
FSM_14	7.393	2
FSM_15	11.671	3
FSM_16	5.483	3
FSM_17	6.012	3
FSM_18	8.394	3
FSM_19	10.405	2
FSM_20	8.842	3
FSM_21	5.316	3
FSM_22	4.276	1
FSM_23	5.996	3
FSM_24	4.201	3
FSM_25	6.537	3
FSM_26	5.492	3
FSM_27	7.606	3
FSM_28	5.637	3
FSM_29	8.305	3
FSM_30	10.459	3
FSC_1	22.668	3
FSC_2	17.878	3
FSC_3	32.191	3
FSC_4	14.979	3
FSC_5	20.447	2
FSC_6	19.051	3
FSC_7	38.061	2
FSC_8	34.181	3
FSC_9	22.176	3
FSC_10	37.341	3
FSC_11	18.916	1
FSC_12	18.929	3
FSC_13	21.859	1
FSC_14	28.611	3
FSC_15	24.982	3
FSC_16	20.246	3
FSC_17	14.445	2
FSC_18	22.855	3
FSC_19	14.955	2
FSC_20	23.717	3
FSC_21	30.522	3
FSC_22	16.982	3
FSC_23	23.774	3
FSC_24	17.385	2
FSC_25	26.944	3
FSC_26	24.041	1
FSC_27	24.523	3
FSC_28	12.664	2
FSC_29	25.427	2
FSC_30	24.672	3
APA+FSM_1	8.324	1
APA+FSM_2	9.757	3
APA+FSM_3	10.278	3
APA+FSM_4	6.728	3
APA+FSM_5	4.359	2
APA+FSM_6	6.858	2
APA+FSM_7	6.183	2
APA+FSM_8	15.213	1
APA+FSM_9	9.675	2
APA+FSM_10	5.208	3
APA+FSM_11	4.991	2
APA+FSM_12	5.54	0
APA+FSM_13	3.644	1
APA+FSM_14	11.116	1
APA+FSM_15	8.093	2
APA+FSM_16	5.701	1
APA+FSM_17	4.488	2
APA+FSM_18	11.294	3
APA+FSM_19	7.78	2
APA+FSM_20	10.413	3
APA+FSM_21	6.911	2
APA+FSM_22	5.455	3
APA+FSM_23	4.026	1
APA+FSM_24	6.365	3
APA+FSM_25	4.424	3
APA+FSM_26	9.012	2
APA+FSM_27	4.404	3
APA+FSM_28	4.942	2
APA+FSM_29	8.937	2
APA+FSM_30	6.469	1
APA+FSC_1	27.479	3
APA+FSC_2	28.838	3
APA+FSC_3	44.741	2
APA+FSC_4	19.789	3
APA+FSC_5	34.039	3
APA+FSC_6	21.256	3
APA+FSC_7	25.598	3
APA+FSC_8	20.931	2
APA+FSC_9	19.762	3
APA+FSC_10	36.964	1
APA+FSC_11	18.886	2
APA+FSC_12	37.129	3
APA+FSC_13	30.128	3
APA+FSC_14	32.474	3
APA+FSC_15	21.644	3
APA+FSC_16	36.416	2
APA+FSC_17	29.255	3
APA+FSC_18	17.9	3
APA+FSC_19	43.986	3
APA+FSC_20	23.624	2
APA+FSC_21	35.402	3
APA+FSC_22	33.532	3
APA+FSC_23	28.131	1
APA+FSC_24	19.145	3
APA+FSC_25	37.098	3
APA+FSC_26	24.947	3
APA+FSC_27	36.943	2
APA+FSC_28	44.731	3
APA+FSC_29	20.675	3
APA+FSC_30	25.116	3
